# Supplementary material for: Atg7 senses ATP levels and regulates AKT1-PDCD4 phosphorylation-ubiquitination axis to promote survival during metabolic stress
Source: Commun Biol. 2023 Dec 11;6:1252. doi: 10.1038/s42003-023-05656-7 (PMC10713595; doi:10.1038/s42003-023-05656-7)
Supplement: Supplementary file 3 — Supplementary Data 1 [file 42003_2023_5656_MOESM3_ESM.xlsx]

## Sheet: Figure 1
Panel a			Panel b
Pearson’s	Overlap Coefficient		Atg7-WT	Atg7-KO
0.39	0.896		0.738169	1.15118
0.51	0.879		0.950549	1.57544
0.34	0.518		0.818211	1.40575
0.46	0.557
0.49	0.54
0.52	0.712
0.35	0.839
0.47	0.96
0.35	0.869
0.41	0.769
0.35	0.844
0.44	0.843
0.33	0.812
0.32	0.772
0.41	0.779
0.36	0.803
0.43	0.731
0.52	0.617
0.37	0.912
0.32	0.626
0.63	0.993
0.6	0.984
0.33	0.69
0.35	0.944
0.3	0.83
0.42	0.82

## Sheet: Figure 4
Panel a				Panel b					Panel c
Flag	Flag-Atg7	Flag-Atg7(D476AQ398A)		NC	si-Atg7	shPDCD4	shPDCD4&si-Atg7			0h						12h
0.434213	0.407594	0.49279		0.467236	0.349104	1.16919	0.545949		Flag	0.03575	0.00325	0.00954545	0.0444444	0.0442727	0.0845	0.0483461	0.0208165	0.0135165	0.1235	0.309667	0.384
0.43295	0.185295	0.57295		0.686244	0.656476	1.17685	0.677924		Flag-Atg7	0.12175	0.0467045	0.3495	0.0616	0.1135	0.012	0.321667	0.302111	0.4985	0.5005	0.223571	0.17365
0.339422	0.550736	0.701783		0.36885	0.818072	1.85913	0.849956		Flag-Atg7(D476AQ398A)	0.106	0.00625	0.0085	0.02075	0.16975	0.007	1.102	0.574	0.8395	0.467417	0.8915	0.379778
0.369922	0.616371	0.937585
Panel d												Panel e
	0h					4h							Flag			Flag-Atg7			Flag-Atg7(D476AQ398A)
NC	0.00120141	0.00174274	0.0027027	0.0016129	0.0012037	0.00125461	0.00142157	0.00363636	0.00113672	0.00168116		cleaved-Caspased-3	0.053537	0.04119	0.069191	0.14854	0.315831	0.265464	0.643455	0.739643	0.457627
si-Atg7	0.00134565	0.00201278	0.00457143	0.000325	0.00326531	0.00383234	0.00273026	0.00273273	0.00109244	0.00193478		cleaved-PARP	0.054565	0.057969	0.050865	0.094917	0.058624	0.104844	0.203598	0.288299	0.174882
shPDCD4	0.00186603	0.00206452	0.00378731	0.00119816	0.00176056	0.00617661	0.00805137	0.00657925	0.00753645	0.00736434
shPDCD4&si-Atg7	0.00234043	0.00084577	0.00072581	0.00222222	0.00106383	0.00189873	0.00272727	0.00234234	0.00248447	0.0023913
Panel f												Panel g
	Flag			Flag-Atg7			Flag-Atg7(D476AQ398A)						NC			Flag-Atg7			shPDCD			shPDCD4&siAtg7
Apoptosis	22.47	25.21	20.57	26.37	25.67	31.6	43.95	40.05	37.24			cleaved-Caspased-3	0.342527	0.293581	0.386525	0.330749	0.277436	0.458007	0.845804	0.712743	0.912163	0.424734	0.569251	0.524532
												cleaved-PARP	0.341053	0.487241	0.620771	0.343697	0.347169	0.42777	1.27659	1.40222	1.48503	0.864269	1.06943	0.969148
Panel h
	NC			Flag-Atg7			shPDCD			shPDCD4&siAtg7
Apoptosis	14.71	9.44	11.7	18.26	18.9	16.91	23.68	15.66	23.83	11.08	9.54	12.12

## Sheet: Supplementary Figure 1
Panel c			Panel d								Panel e
Flag	Flag-Atg7			NC			si-Atg7					Flag			Flag-Atg7
0.859589	0.782649		Atg7	1.23706	0.91083	0.992121	0.473112	0.609312	0.69384		Atg7	1.17216	1.00404	0.964026	407.55	342.707	489.726
0.850613	0.774065		PDCD4	1.36967	1.21041	0.762511	1.18413	1.02966	0.902603		PDCD4	0.873816	0.954399	0.889672	0.84894	0.686374	0.822869
0.857001	0.47082
0.837497	0.522569

## Sheet: Supplementary Figure 2
Panel a									Panel e
	WT			Atg7-KO						GFP			GFPg-Atg7
0	1	1	1	1	1	1			Ctr	1.37269	1.49942	1.55847	0.929325	1.04636	0.437603
0.5	0.638014	0.511527	0.723711	0.799216	1.04641	0.85467			CQ	1.32394	1.31418	1.28376	0.796429	0.698	0.365619
1	0.430297	0.360539	0.401352	0.693352	0.794653	0.536431
2	0.22124	0.105946	0.193175	0.365016	0.578592	0.327092			Panel f			Panel g
									WT	KO		GFP	GFP-Atg7	GFP-Atg7(C571S)
Panel b									14.2156	6.71317		3.93743	5.44689	5.86466
	3*Flag			3*Flag-Atg7					11.943	3.99282		3.38162	5.24954	4.72421
0	1	1	1	1	1	1			11.6387	5.36375		3.12499	5.15396	6.43561
0.5	0.994096	1.10907	1.01845	0.731371	0.604367	0.757251
1	0.78585	0.928935	1.03679	0.452486	0.401971	0.540322			Panel h
2	0.497384	0.645985	0.542824	0.296019	0.143597	0.315798			GFP			GFP-Atg7
									13.4333	13.1472	14.8286	18.4161	20.4509	21.018
Panel c									7.75538	9.79338	10.5619	13.1984	15.7923	17.1144
	WT			Atg7-KO
0	1	1	1	1	1	1			Panel i
1	1.16433	1.14862	1.37795	1.57649	1.93015	1.77216				GFP			GFP-Atg7
2	1.18303	1.22169	1.43566	2.69905	2.89566	2.29592			0	0.310124	0.333082	0.310124	0.262964	0.206379	0.262964
									4	0.610233	0.423867	0.610233	0.302573	0.344864	0.302573
Panel d
	3*Flag			3*Flag-Atg7
0	1	1	1	1	1	1
2	1.5527	1.98746	1.59123	1.2577	1.35327	1.19607
4	1.59703	1.77933	1.69685	0.963145	1.30776	1.55774
